# Supplementary material for: Wood Biomass Ash (WBA) Used in Conjunction with Post-Fermentation Mass (PFM) as a Way to Stabilize Soil Properties
Source: Materials (Basel). 2025 Nov 14;18(22):5176. doi: 10.3390/ma18225176 (PMC12654451; doi:10.3390/ma18225176)
Supplement: Supplementary file 1 [file materials-18-05176-s001.zip]

Archive with 1 entries (1 files):
- materials-3942961-supplementary.pdf
